# Supplementary material for: Biometric linkage of longitudinally collected electronic case report forms and confirmation of subject identity: an open framework for ODK and related tools
Source: Front Digit Health. 2023 Aug 4;5:1072331. doi: 10.3389/fdgth.2023.1072331 (PMC10436742; doi:10.3389/fdgth.2023.1072331)
Supplement: Supplementary file 1 [file Datasheet1.zip]

Archive with 4 entries (2 files):
- Data Sheet 1_v1/
- Data Sheet 1_v1/app-release.apk
- Data Sheet 1_v1/__MACOSX/
- Data Sheet 1_v1/__MACOSX/._app-release.apk
