# Supplementary material for: Biometric linkage of longitudinally collected electronic case report forms and confirmation of subject identity: an open framework for ODK and related tools
Source: Front Digit Health. 2023 Aug 4;5:1072331. doi: 10.3389/fdgth.2023.1072331 (PMC10436742; doi:10.3389/fdgth.2023.1072331)
Supplement: Supplementary file 2 [file Datasheet2.zip]

Archive with 28 entries (23 files):
- Data Sheet 2_v1/
- Data Sheet 2_v1/keppel-cli/
- Data Sheet 2_v1/keppel-cli/install.sh
- Data Sheet 2_v1/keppel-cli/keppel-cli/
- Data Sheet 2_v1/keppel-cli/keppel-cli/bin/
- Data Sheet 2_v1/keppel-cli/keppel-cli/bin/keppel-cli
- Data Sheet 2_v1/keppel-cli/keppel-cli/bin/keppel-cli.bat
- Data Sheet 2_v1/keppel-cli/keppel-cli/lib/
- Data Sheet 2_v1/keppel-cli/keppel-cli/lib/annotations-13.0.jar
- Data Sheet 2_v1/keppel-cli/keppel-cli/lib/clikt-jvm-2.5.0.jar
- Data Sheet 2_v1/keppel-cli/keppel-cli/lib/commons-codec-1.14.jar
- Data Sheet 2_v1/keppel-cli/keppel-cli/lib/commons-io-2.6.jar
- Data Sheet 2_v1/keppel-cli/keppel-cli/lib/gson-2.8.5.jar
- Data Sheet 2_v1/keppel-cli/keppel-cli/lib/jackson-annotations-2.5.0.jar
- Data Sheet 2_v1/keppel-cli/keppel-cli/lib/jackson-core-2.5.4.jar
- Data Sheet 2_v1/keppel-cli/keppel-cli/lib/jackson-databind-2.5.4.jar
- Data Sheet 2_v1/keppel-cli/keppel-cli/lib/jnbis-2.0.2.jar
- Data Sheet 2_v1/keppel-cli/keppel-cli/lib/keppel-cli.jar
- Data Sheet 2_v1/keppel-cli/keppel-cli/lib/kotlin-stdlib-1.3.61.jar
- Data Sheet 2_v1/keppel-cli/keppel-cli/lib/kotlin-stdlib-common-1.3.61.jar
- Data Sheet 2_v1/keppel-cli/keppel-cli/lib/kotlin-stdlib-jdk7-1.3.61.jar
- Data Sheet 2_v1/keppel-cli/keppel-cli/lib/kotlin-stdlib-jdk8-1.3.61.jar
- Data Sheet 2_v1/keppel-cli/keppel-cli/lib/noexception-1.4.4.jar
- Data Sheet 2_v1/keppel-cli/keppel-cli/lib/sanselan-0.97-incubator.jar
- Data Sheet 2_v1/keppel-cli/keppel-cli/lib/slf4j-api-1.7.30.jar
- Data Sheet 2_v1/keppel-cli/keppel-cli/lib/slf4j-nop-1.7.30.jar
- Data Sheet 2_v1/keppel-cli/keppel-cli/lib/sourceafis-3.8.1.jar
- Data Sheet 2_v1/keppel-cli/keppel-cli/lib/trove4j-3.0.3.jar
