# Supplementary material for: Biometric linkage of longitudinally collected electronic case report forms and confirmation of subject identity: an open framework for ODK and related tools
Source: Front Digit Health. 2023 Aug 4;5:1072331. doi: 10.3389/fdgth.2023.1072331 (PMC10436742; doi:10.3389/fdgth.2023.1072331)
Supplement: Supplementary file 2 [file Datasheet2.zip › Data Sheet 2_v1/keppel-cli/install.sh]

#!/usr/bin/env sh

cp -r keppel-cli /usr/local/bin
ln -sf /usr/local/bin/keppel-cli/bin/keppel-cli /usr/local/bin/keppel
