# Supplementary material for: Biometric linkage of longitudinally collected electronic case report forms and confirmation of subject identity: an open framework for ODK and related tools
Source: Front Digit Health. 2023 Aug 4;5:1072331. doi: 10.3389/fdgth.2023.1072331 (PMC10436742; doi:10.3389/fdgth.2023.1072331)
Supplement: Supplementary file 5 [file Datasheet5.zip]

Archive with 202 entries (105 files):
- Data Sheet 5_v1/
- Data Sheet 5_v1/ODK_Biometrics-master/
- Data Sheet 5_v1/ODK_Biometrics-master/.DS_Store
- Data Sheet 5_v1/ODK_Biometrics-master/.github/
- Data Sheet 5_v1/ODK_Biometrics-master/.github/workflows/
- Data Sheet 5_v1/ODK_Biometrics-master/.github/workflows/cli.yml
- Data Sheet 5_v1/ODK_Biometrics-master/.gitignore
- Data Sheet 5_v1/ODK_Biometrics-master/Android/
- Data Sheet 5_v1/ODK_Biometrics-master/Android/.gitignore
- Data Sheet 5_v1/ODK_Biometrics-master/Android/app/
- Data Sheet 5_v1/ODK_Biometrics-master/Android/app/.gitignore
- Data Sheet 5_v1/ODK_Biometrics-master/Android/app/build.gradle
- Data Sheet 5_v1/ODK_Biometrics-master/Android/app/proguard-rules.pro
- Data Sheet 5_v1/ODK_Biometrics-master/Android/app/src/
- Data Sheet 5_v1/ODK_Biometrics-master/Android/app/src/androidTest/
- Data Sheet 5_v1/ODK_Biometrics-master/Android/app/src/androidTest/java/
- Data Sheet 5_v1/ODK_Biometrics-master/Android/app/src/androidTest/java/uk/
- Data Sheet 5_v1/ODK_Biometrics-master/Android/app/src/androidTest/java/uk/ac/
- Data Sheet 5_v1/ODK_Biometrics-master/Android/app/src/androidTest/java/uk/ac/lshtm/
- Data Sheet 5_v1/ODK_Biometrics-master/Android/app/src/androidTest/java/uk/ac/lshtm/keppel/
- Data Sheet 5_v1/ODK_Biometrics-master/Android/app/src/androidTest/java/uk/ac/lshtm/keppel/android/
- Data Sheet 5_v1/ODK_Biometrics-master/Android/app/src/androidTest/java/uk/ac/lshtm/keppel/android/ChangeScannerTest.kt
- Data Sheet 5_v1/ODK_Biometrics-master/Android/app/src/androidTest/java/uk/ac/lshtm/keppel/android/ScanFingerTest.kt
- Data Sheet 5_v1/ODK_Biometrics-master/Android/app/src/androidTest/java/uk/ac/lshtm/keppel/android/VersionTest.kt
- Data Sheet 5_v1/ODK_Biometrics-master/Android/app/src/main/
- Data Sheet 5_v1/ODK_Biometrics-master/Android/app/src/main/AndroidManifest.xml
- Data Sheet 5_v1/ODK_Biometrics-master/Android/app/src/main/java/
- Data Sheet 5_v1/ODK_Biometrics-master/Android/app/src/main/java/uk/
- Data Sheet 5_v1/ODK_Biometrics-master/Android/app/src/main/java/uk/ac/
- Data Sheet 5_v1/ODK_Biometrics-master/Android/app/src/main/java/uk/ac/lshtm/
- Data Sheet 5_v1/ODK_Biometrics-master/Android/app/src/main/java/uk/ac/lshtm/keppel/
- Data Sheet 5_v1/ODK_Biometrics-master/Android/app/src/main/java/uk/ac/lshtm/keppel/android/
- Data Sheet 5_v1/ODK_Biometrics-master/Android/app/src/main/java/uk/ac/lshtm/keppel/android/Keppel.kt
- Data Sheet 5_v1/ODK_Biometrics-master/Android/app/src/main/java/uk/ac/lshtm/keppel/android/scanning/
- Data Sheet 5_v1/ODK_Biometrics-master/Android/app/src/main/java/uk/ac/lshtm/keppel/android/scanning/ScanActivity.kt
- Data Sheet 5_v1/ODK_Biometrics-master/Android/app/src/main/java/uk/ac/lshtm/keppel/android/scanning/ScannerFactory.kt
- Data Sheet 5_v1/ODK_Biometrics-master/Android/app/src/main/java/uk/ac/lshtm/keppel/android/scanning/scanners/
- Data Sheet 5_v1/ODK_Biometrics-master/Android/app/src/main/java/uk/ac/lshtm/keppel/android/scanning/scanners/DemoScannerFactory.kt
- Data Sheet 5_v1/ODK_Biometrics-master/Android/app/src/main/java/uk/ac/lshtm/keppel/android/scanning/scanners/MFS100ScannerFactory.kt
- Data Sheet 5_v1/ODK_Biometrics-master/Android/app/src/main/java/uk/ac/lshtm/keppel/android/scanning/ScannerViewModel.kt
- Data Sheet 5_v1/ODK_Biometrics-master/Android/app/src/main/java/uk/ac/lshtm/keppel/android/settings/
- Data Sheet 5_v1/ODK_Biometrics-master/Android/app/src/main/java/uk/ac/lshtm/keppel/android/settings/SettingsActivity.kt
- Data Sheet 5_v1/ODK_Biometrics-master/Android/app/src/main/java/uk/ac/lshtm/keppel/android/tasks/
- Data Sheet 5_v1/ODK_Biometrics-master/Android/app/src/main/java/uk/ac/lshtm/keppel/android/tasks/ThreadTaskRunner.kt
- Data Sheet 5_v1/ODK_Biometrics-master/Android/app/src/main/res/
- Data Sheet 5_v1/ODK_Biometrics-master/Android/app/src/main/res/drawable/
- Data Sheet 5_v1/ODK_Biometrics-master/Android/app/src/main/res/drawable/ic_code_24dp.xml
- Data Sheet 5_v1/ODK_Biometrics-master/Android/app/src/main/res/drawable/ic_fingerprint_24dp.xml
- Data Sheet 5_v1/ODK_Biometrics-master/Android/app/src/main/res/drawable/ic_usb_24dp.xml
- Data Sheet 5_v1/ODK_Biometrics-master/Android/app/src/main/res/drawable-night/
- Data Sheet 5_v1/ODK_Biometrics-master/Android/app/src/main/res/drawable-night/ic_code_24dp.xml
- Data Sheet 5_v1/ODK_Biometrics-master/Android/app/src/main/res/drawable-night/ic_fingerprint_24dp.xml
- Data Sheet 5_v1/ODK_Biometrics-master/Android/app/src/main/res/drawable-night/ic_usb_24dp.xml
- Data Sheet 5_v1/ODK_Biometrics-master/Android/app/src/main/res/layout/
- Data Sheet 5_v1/ODK_Biometrics-master/Android/app/src/main/res/layout/activity_scan.xml
- Data Sheet 5_v1/ODK_Biometrics-master/Android/app/src/main/res/layout/activity_settings.xml
- Data Sheet 5_v1/ODK_Biometrics-master/Android/app/src/main/res/mipmap-hdpi/
- Data Sheet 5_v1/ODK_Biometrics-master/Android/app/src/main/res/mipmap-hdpi/ic_launcher.png
- Data Sheet 5_v1/ODK_Biometrics-master/Android/app/src/main/res/mipmap-mdpi/
- Data Sheet 5_v1/ODK_Biometrics-master/Android/app/src/main/res/mipmap-mdpi/ic_launcher.png
- Data Sheet 5_v1/ODK_Biometrics-master/Android/app/src/main/res/mipmap-xhdpi/
- Data Sheet 5_v1/ODK_Biometrics-master/Android/app/src/main/res/mipmap-xhdpi/ic_launcher.png
- Data Sheet 5_v1/ODK_Biometrics-master/Android/app/src/main/res/mipmap-xxhdpi/
- Data Sheet 5_v1/ODK_Biometrics-master/Android/app/src/main/res/mipmap-xxhdpi/ic_launcher.png
- Data Sheet 5_v1/ODK_Biometrics-master/Android/app/src/main/res/mipmap-xxxhdpi/
- Data Sheet 5_v1/ODK_Biometrics-master/Android/app/src/main/res/mipmap-xxxhdpi/ic_launcher.png
- Data Sheet 5_v1/ODK_Biometrics-master/Android/app/src/main/res/values/
- Data Sheet 5_v1/ODK_Biometrics-master/Android/app/src/main/res/values/colors.xml
- Data Sheet 5_v1/ODK_Biometrics-master/Android/app/src/main/res/values/strings.xml
- Data Sheet 5_v1/ODK_Biometrics-master/Android/app/src/main/res/values/theme.xml
- Data Sheet 5_v1/ODK_Biometrics-master/Android/app/src/main/res/values-night/
- Data Sheet 5_v1/ODK_Biometrics-master/Android/app/src/main/res/values-night/colors.xml
- Data Sheet 5_v1/ODK_Biometrics-master/Android/app/src/main/res/xml/
- Data Sheet 5_v1/ODK_Biometrics-master/Android/app/src/main/res/xml/preferences.xml
- Data Sheet 5_v1/ODK_Biometrics-master/Android/app/src/test/
- Data Sheet 5_v1/ODK_Biometrics-master/Android/app/src/test/java/
- Data Sheet 5_v1/ODK_Biometrics-master/Android/app/src/test/java/uk/
- Data Sheet 5_v1/ODK_Biometrics-master/Android/app/src/test/java/uk/ac/
- Data Sheet 5_v1/ODK_Biometrics-master/Android/app/src/test/java/uk/ac/lshtm/
- Data Sheet 5_v1/ODK_Biometrics-master/Android/app/src/test/java/uk/ac/lshtm/keppel/
- Data Sheet 5_v1/ODK_Biometrics-master/Android/app/src/test/java/uk/ac/lshtm/keppel/android/
- Data Sheet 5_v1/ODK_Biometrics-master/Android/app/src/test/java/uk/ac/lshtm/keppel/android/scanning/
- Data Sheet 5_v1/ODK_Biometrics-master/Android/app/src/test/java/uk/ac/lshtm/keppel/android/scanning/ScanActivityTest.kt
- Data Sheet 5_v1/ODK_Biometrics-master/Android/app/src/test/java/uk/ac/lshtm/keppel/android/scanning/ScannerViewModelTest.kt
- Data Sheet 5_v1/ODK_Biometrics-master/Android/app/src/test/java/uk/ac/lshtm/keppel/android/settings/
- Data Sheet 5_v1/ODK_Biometrics-master/Android/app/src/test/java/uk/ac/lshtm/keppel/android/settings/SettingsActivityTest.kt
- Data Sheet 5_v1/ODK_Biometrics-master/Android/app/src/test/resources/
- Data Sheet 5_v1/ODK_Biometrics-master/Android/app/src/test/resources/robolectric.properties
- Data Sheet 5_v1/ODK_Biometrics-master/Android/build.gradle
- Data Sheet 5_v1/ODK_Biometrics-master/Android/core/
- Data Sheet 5_v1/ODK_Biometrics-master/Android/core/.gitignore
- Data Sheet 5_v1/ODK_Biometrics-master/Android/core/build.gradle
- Data Sheet 5_v1/ODK_Biometrics-master/Android/core/src/
- Data Sheet 5_v1/ODK_Biometrics-master/Android/core/src/main/
- Data Sheet 5_v1/ODK_Biometrics-master/Android/core/src/main/java/
- Data Sheet 5_v1/ODK_Biometrics-master/Android/core/src/main/java/uk/
- Data Sheet 5_v1/ODK_Biometrics-master/Android/core/src/main/java/uk/ac/
- Data Sheet 5_v1/ODK_Biometrics-master/Android/core/src/main/java/uk/ac/lshtm/
- Data Sheet 5_v1/ODK_Biometrics-master/Android/core/src/main/java/uk/ac/lshtm/keppel/
- Data Sheet 5_v1/ODK_Biometrics-master/Android/core/src/main/java/uk/ac/lshtm/keppel/core/
- Data Sheet 5_v1/ODK_Biometrics-master/Android/core/src/main/java/uk/ac/lshtm/keppel/core/HexExtensions.kt
- Data Sheet 5_v1/ODK_Biometrics-master/Android/core/src/main/java/uk/ac/lshtm/keppel/core/Scanner.kt
- Data Sheet 5_v1/ODK_Biometrics-master/Android/core/src/main/java/uk/ac/lshtm/keppel/core/TaskRunner.kt
- Data Sheet 5_v1/ODK_Biometrics-master/Android/gradle/
- Data Sheet 5_v1/ODK_Biometrics-master/Android/gradle/wrapper/
- Data Sheet 5_v1/ODK_Biometrics-master/Android/gradle/wrapper/gradle-wrapper.jar
- Data Sheet 5_v1/ODK_Biometrics-master/Android/gradle/wrapper/gradle-wrapper.properties
- Data Sheet 5_v1/ODK_Biometrics-master/Android/gradle.properties
- Data Sheet 5_v1/ODK_Biometrics-master/Android/gradlew
- Data Sheet 5_v1/ODK_Biometrics-master/Android/gradlew.bat
- Data Sheet 5_v1/ODK_Biometrics-master/Android/mantramfs100/
- Data Sheet 5_v1/ODK_Biometrics-master/Android/mantramfs100/.gitignore
- Data Sheet 5_v1/ODK_Biometrics-master/Android/mantramfs100/build.gradle
- Data Sheet 5_v1/ODK_Biometrics-master/Android/mantramfs100/consumer-rules.pro
- Data Sheet 5_v1/ODK_Biometrics-master/Android/mantramfs100/proguard-rules.pro
- Data Sheet 5_v1/ODK_Biometrics-master/Android/mantramfs100/src/
- Data Sheet 5_v1/ODK_Biometrics-master/Android/mantramfs100/src/main/
- Data Sheet 5_v1/ODK_Biometrics-master/Android/mantramfs100/src/main/AndroidManifest.xml
- Data Sheet 5_v1/ODK_Biometrics-master/Android/mantramfs100/src/main/java/
- Data Sheet 5_v1/ODK_Biometrics-master/Android/mantramfs100/src/main/java/uk/
- Data Sheet 5_v1/ODK_Biometrics-master/Android/mantramfs100/src/main/java/uk/ac/
- Data Sheet 5_v1/ODK_Biometrics-master/Android/mantramfs100/src/main/java/uk/ac/lshtm/
- Data Sheet 5_v1/ODK_Biometrics-master/Android/mantramfs100/src/main/java/uk/ac/lshtm/keppel/
- Data Sheet 5_v1/ODK_Biometrics-master/Android/mantramfs100/src/main/java/uk/ac/lshtm/keppel/mantramfs100/
- Data Sheet 5_v1/ODK_Biometrics-master/Android/mantramfs100/src/main/java/uk/ac/lshtm/keppel/mantramfs100/MFS100Scanner.kt
- Data Sheet 5_v1/ODK_Biometrics-master/Android/mantramfs100/src/test/
- Data Sheet 5_v1/ODK_Biometrics-master/Android/mantramfs100/src/test/java/
- Data Sheet 5_v1/ODK_Biometrics-master/Android/mantramfs100/src/test/java/uk/
- Data Sheet 5_v1/ODK_Biometrics-master/Android/mantramfs100/src/test/java/uk/ac/
- Data Sheet 5_v1/ODK_Biometrics-master/Android/mantramfs100/src/test/java/uk/ac/lshtm/
- Data Sheet 5_v1/ODK_Biometrics-master/Android/mantramfs100/src/test/java/uk/ac/lshtm/keppel/
- Data Sheet 5_v1/ODK_Biometrics-master/Android/mantramfs100/src/test/java/uk/ac/lshtm/keppel/mantramfs100/
- Data Sheet 5_v1/ODK_Biometrics-master/Android/mantramfs100/src/test/java/uk/ac/lshtm/keppel/mantramfs100/MFS100ScannerTest.kt
- Data Sheet 5_v1/ODK_Biometrics-master/Android/mantramfs100/src/test/resources/
- Data Sheet 5_v1/ODK_Biometrics-master/Android/mantramfs100/src/test/resources/robolectric.properties
- Data Sheet 5_v1/ODK_Biometrics-master/Android/settings.gradle
- Data Sheet 5_v1/ODK_Biometrics-master/build-android-release.sh
- Data Sheet 5_v1/ODK_Biometrics-master/build-cli-release.sh
- Data Sheet 5_v1/ODK_Biometrics-master/CLI/
- Data Sheet 5_v1/ODK_Biometrics-master/CLI/.gitattributes
- Data Sheet 5_v1/ODK_Biometrics-master/CLI/.gitignore
- Data Sheet 5_v1/ODK_Biometrics-master/CLI/assets/
- Data Sheet 5_v1/ODK_Biometrics-master/CLI/assets/install.sh
- Data Sheet 5_v1/ODK_Biometrics-master/CLI/build.gradle
- Data Sheet 5_v1/ODK_Biometrics-master/CLI/dev-install.sh
- Data Sheet 5_v1/ODK_Biometrics-master/CLI/gradle/
- Data Sheet 5_v1/ODK_Biometrics-master/CLI/gradle/wrapper/
- Data Sheet 5_v1/ODK_Biometrics-master/CLI/gradle/wrapper/gradle-wrapper.jar
- Data Sheet 5_v1/ODK_Biometrics-master/CLI/gradle/wrapper/gradle-wrapper.properties
- Data Sheet 5_v1/ODK_Biometrics-master/CLI/gradlew
- Data Sheet 5_v1/ODK_Biometrics-master/CLI/gradlew.bat
- Data Sheet 5_v1/ODK_Biometrics-master/CLI/settings.gradle
- Data Sheet 5_v1/ODK_Biometrics-master/CLI/src/
- Data Sheet 5_v1/ODK_Biometrics-master/CLI/src/main/
- Data Sheet 5_v1/ODK_Biometrics-master/CLI/src/main/kotlin/
- Data Sheet 5_v1/ODK_Biometrics-master/CLI/src/main/kotlin/uk/
- Data Sheet 5_v1/ODK_Biometrics-master/CLI/src/main/kotlin/uk/ac/
- Data Sheet 5_v1/ODK_Biometrics-master/CLI/src/main/kotlin/uk/ac/lshtm/
- Data Sheet 5_v1/ODK_Biometrics-master/CLI/src/main/kotlin/uk/ac/lshtm/keppel/
- Data Sheet 5_v1/ODK_Biometrics-master/CLI/src/main/kotlin/uk/ac/lshtm/keppel/cli/
- Data Sheet 5_v1/ODK_Biometrics-master/CLI/src/main/kotlin/uk/ac/lshtm/keppel/cli/App.kt
- Data Sheet 5_v1/ODK_Biometrics-master/CLI/src/main/kotlin/uk/ac/lshtm/keppel/cli/Logger.kt
- Data Sheet 5_v1/ODK_Biometrics-master/CLI/src/main/kotlin/uk/ac/lshtm/keppel/cli/MatchCommand.kt
- Data Sheet 5_v1/ODK_Biometrics-master/CLI/src/main/kotlin/uk/ac/lshtm/keppel/cli/Matcher.kt
- Data Sheet 5_v1/ODK_Biometrics-master/CLI/src/main/kotlin/uk/ac/lshtm/keppel/cli/SourceAFISMatcher.kt
- Data Sheet 5_v1/ODK_Biometrics-master/CLI/src/main/kotlin/uk/ac/lshtm/keppel/cli/Strings.kt
- Data Sheet 5_v1/ODK_Biometrics-master/CLI/src/test/
- Data Sheet 5_v1/ODK_Biometrics-master/CLI/src/test/kotlin/
- Data Sheet 5_v1/ODK_Biometrics-master/CLI/src/test/kotlin/uk/
- Data Sheet 5_v1/ODK_Biometrics-master/CLI/src/test/kotlin/uk/ac/
- Data Sheet 5_v1/ODK_Biometrics-master/CLI/src/test/kotlin/uk/ac/lshtm/
- Data Sheet 5_v1/ODK_Biometrics-master/CLI/src/test/kotlin/uk/ac/lshtm/keppel/
- Data Sheet 5_v1/ODK_Biometrics-master/CLI/src/test/kotlin/uk/ac/lshtm/keppel/cli/
- Data Sheet 5_v1/ODK_Biometrics-master/CLI/src/test/kotlin/uk/ac/lshtm/keppel/cli/HelpTest.kt
- Data Sheet 5_v1/ODK_Biometrics-master/CLI/src/test/kotlin/uk/ac/lshtm/keppel/cli/MatchHelpTest.kt
- Data Sheet 5_v1/ODK_Biometrics-master/CLI/src/test/kotlin/uk/ac/lshtm/keppel/cli/MatchPlainTextTest.kt
- Data Sheet 5_v1/ODK_Biometrics-master/CLI/src/test/kotlin/uk/ac/lshtm/keppel/cli/MatchWithoutScoreTest.kt
- Data Sheet 5_v1/ODK_Biometrics-master/CLI/src/test/kotlin/uk/ac/lshtm/keppel/cli/MatchWithScoreTest.kt
- Data Sheet 5_v1/ODK_Biometrics-master/CLI/src/test/kotlin/uk/ac/lshtm/keppel/cli/MatchWithThresholdTest.kt
- Data Sheet 5_v1/ODK_Biometrics-master/CLI/src/test/kotlin/uk/ac/lshtm/keppel/cli/support/
- Data Sheet 5_v1/ODK_Biometrics-master/CLI/src/test/kotlin/uk/ac/lshtm/keppel/cli/support/Extensions.kt
- Data Sheet 5_v1/ODK_Biometrics-master/CLI/src/test/kotlin/uk/ac/lshtm/keppel/cli/support/FakeLogger.kt
- Data Sheet 5_v1/ODK_Biometrics-master/CLI/src/test/kotlin/uk/ac/lshtm/keppel/cli/support/FakeMatcher.kt
- Data Sheet 5_v1/ODK_Biometrics-master/deploy-demo-form.sh
- Data Sheet 5_v1/ODK_Biometrics-master/Example_ODK_form/
- Data Sheet 5_v1/ODK_Biometrics-master/Example_ODK_form/.DS_Store
- Data Sheet 5_v1/ODK_Biometrics-master/Example_ODK_form/form.aggregate.xml
- Data Sheet 5_v1/ODK_Biometrics-master/Example_ODK_form/form.xlsx
- Data Sheet 5_v1/ODK_Biometrics-master/Example_ODK_form/form.xml
- Data Sheet 5_v1/ODK_Biometrics-master/imgs/
- Data Sheet 5_v1/ODK_Biometrics-master/imgs/.DS_Store
- Data Sheet 5_v1/ODK_Biometrics-master/imgs/DHSC.png
- Data Sheet 5_v1/ODK_Biometrics-master/imgs/form_five_fingers.png
- Data Sheet 5_v1/ODK_Biometrics-master/imgs/form_five_fingers_odk_collect.png
- Data Sheet 5_v1/ODK_Biometrics-master/imgs/keppel_app_ss_1.png
- Data Sheet 5_v1/ODK_Biometrics-master/imgs/keppel_app_ss_2.png
- Data Sheet 5_v1/ODK_Biometrics-master/imgs/keppel_app_ss_3.png
- Data Sheet 5_v1/ODK_Biometrics-master/imgs/mantra_img.jpeg
- Data Sheet 5_v1/ODK_Biometrics-master/imgs/NIHR.png
- Data Sheet 5_v1/ODK_Biometrics-master/import-device-sdks.sh
- Data Sheet 5_v1/ODK_Biometrics-master/LICENSE
- Data Sheet 5_v1/ODK_Biometrics-master/README.md
