# Supplementary material for: Biometric linkage of longitudinally collected electronic case report forms and confirmation of subject identity: an open framework for ODK and related tools
Source: Front Digit Health. 2023 Aug 4;5:1072331. doi: 10.3389/fdgth.2023.1072331 (PMC10436742; doi:10.3389/fdgth.2023.1072331)
Supplement: Supplementary file 5 [file Datasheet5.zip › Data Sheet 5_v1/ODK_Biometrics-master/.github/workflows/cli.yml]

# This workflow will build a Java project with Gradle
# For more information see: https://help.github.com/actions/language-and-framework-guides/building-and-testing-java-with-gradle

name: CLI

on:
  push:
    branches: [ master ]
  pull_request:
    branches: [ master ]

jobs:
  build:
    runs-on: ubuntu-latest
    steps:
    - uses: actions/checkout@v2
    - name: Set up JDK 1.8
      uses: actions/setup-java@v1
      with:
        java-version: 1.8
    - name: Build with Gradle
      run: |
          cd CLI
          ./gradlew build
