# Supplementary material for: Biometric linkage of longitudinally collected electronic case report forms and confirmation of subject identity: an open framework for ODK and related tools
Source: Front Digit Health. 2023 Aug 4;5:1072331. doi: 10.3389/fdgth.2023.1072331 (PMC10436742; doi:10.3389/fdgth.2023.1072331)
Supplement: Supplementary file 5 [file Datasheet5.zip › Data Sheet 5_v1/ODK_Biometrics-master/Android/app/build.gradle]

apply plugin: 'com.android.application'
apply plugin: 'kotlin-android'
apply plugin: 'kotlin-android-extensions'
apply plugin: 'com.google.android.gms.oss-licenses-plugin'

def secretsFile = file('../secrets.properties')
def secrets = new Properties()
if (secretsFile.exists()) {
    secrets.load(new FileInputStream(secretsFile))
}

android {
    compileSdkVersion 29
    buildToolsVersion "29.0.2"

    defaultConfig {
        applicationId "uk.ac.lshtm.keppel.android"
        minSdkVersion 21
        targetSdkVersion 29
        versionCode 3
        versionName "0.3"

        testInstrumentationRunner "androidx.test.runner.AndroidJUnitRunner"

        testOptions {
            unitTests {
                includeAndroidResources = true
            }
        }
    }

    signingConfigs {
        release {
            if (secrets.getProperty('KEYSTORE')) {
                storeFile file(secrets.getProperty('KEYSTORE'))
                storePassword secrets.getProperty('KEYSTORE_PASSWORD')
                keyAlias secrets.getProperty('KEY_ALIAS')
                keyPassword secrets.getProperty('KEY_PASSWORD')
            }
        }
    }

    buildTypes {
        release {
            if (secrets.getProperty('KEYSTORE')) {
                signingConfig signingConfigs.release
            }

            minifyEnabled false
            proguardFiles getDefaultProguardFile('proguard-android-optimize.txt'), 'proguard-rules.pro'
        }
    }

    compileOptions {
        sourceCompatibility JavaVersion.VERSION_1_8
        targetCompatibility JavaVersion.VERSION_1_8
    }

    kotlinOptions {
        jvmTarget = JavaVersion.VERSION_1_8.toString()
    }
}

dependencies {
    implementation fileTree(dir: 'libs', include: ['*.jar'])
    implementation "org.jetbrains.kotlin:kotlin-stdlib-jdk7:$kotlin_version"
    implementation 'com.google.android.material:material:1.1.0'
    implementation 'androidx.appcompat:appcompat:1.1.0'
    implementation 'androidx.core:core-ktx:1.2.0'
    implementation 'androidx.lifecycle:lifecycle-viewmodel-ktx:2.2.0'
    implementation 'androidx.lifecycle:lifecycle-livedata-ktx:2.2.0'
    implementation 'com.google.android.gms:play-services-oss-licenses:17.0.0'
    implementation 'androidx.preference:preference:1.1.0'
    implementation project(':core')
    implementation project(':mantramfs100')

    testImplementation 'junit:junit:4.12'
    testImplementation 'androidx.test.ext:junit:1.1.1'
    testImplementation 'androidx.test:core:1.2.0'
    testImplementation 'org.robolectric:robolectric:4.3.1'
    testImplementation 'androidx.test.espresso:espresso-core:3.2.0'
    testImplementation 'org.mockito:mockito-core:3.2.4'

    androidTestImplementation 'androidx.test.ext:junit:1.1.1'
    androidTestImplementation 'androidx.test.espresso:espresso-core:3.2.0'
    androidTestImplementation 'androidx.test.espresso:espresso-intents:3.2.0'
}
