# Supplementary material for: Biometric linkage of longitudinally collected electronic case report forms and confirmation of subject identity: an open framework for ODK and related tools
Source: Front Digit Health. 2023 Aug 4;5:1072331. doi: 10.3389/fdgth.2023.1072331 (PMC10436742; doi:10.3389/fdgth.2023.1072331)
Supplement: Supplementary file 5 [file Datasheet5.zip › Data Sheet 5_v1/ODK_Biometrics-master/Android/app/src/androidTest/java/uk/ac/lshtm/keppel/android/VersionTest.kt]

package uk.ac.lshtm.keppel.android

import androidx.test.espresso.Espresso.onView
import androidx.test.espresso.assertion.ViewAssertions.matches
import androidx.test.espresso.matcher.ViewMatchers.isDisplayed
import androidx.test.espresso.matcher.ViewMatchers.withText
import androidx.test.ext.junit.runners.AndroidJUnit4
import androidx.test.rule.ActivityTestRule
import org.junit.Rule
import org.junit.Test
import org.junit.runner.RunWith
import uk.ac.lshtm.keppel.android.settings.SettingsActivity

@RunWith(AndroidJUnit4::class)
class VersionTest {

    @get:Rule
    val rule = ActivityTestRule(SettingsActivity::class.java)

    @Test
    fun canSeeAppVersion() {
        onView(withText(BuildConfig.VERSION_NAME)).check(matches(isDisplayed()))
    }
}
