# Supplementary material for: Biometric linkage of longitudinally collected electronic case report forms and confirmation of subject identity: an open framework for ODK and related tools
Source: Front Digit Health. 2023 Aug 4;5:1072331. doi: 10.3389/fdgth.2023.1072331 (PMC10436742; doi:10.3389/fdgth.2023.1072331)
Supplement: Supplementary file 5 [file Datasheet5.zip › Data Sheet 5_v1/ODK_Biometrics-master/Android/app/src/main/AndroidManifest.xml]

<manifest xmlns:android="http://schemas.android.com/apk/res/android"
    xmlns:tools="http://schemas.android.com/tools"
    package="uk.ac.lshtm.keppel.android">

    <uses-permission android:name="android.permission.WRITE_EXTERNAL_STORAGE" />
    <uses-permission android:name="android.permission.READ_EXTERNAL_STORAGE" />
    <uses-permission android:name="android.permission.USB_PERMISSION" />

    <application
        android:name="uk.ac.lshtm.keppel.android.Keppel"
        android:allowBackup="false"
        android:icon="@mipmap/ic_launcher"
        android:label="@string/app_name"
        android:roundIcon="@mipmap/ic_launcher"
        android:supportsRtl="true"
        android:theme="@style/Theme.Keppel">

        <activity android:name="uk.ac.lshtm.keppel.android.settings.SettingsActivity">
            <intent-filter>
                <action android:name="android.intent.action.MAIN" />
                <category android:name="android.intent.category.LAUNCHER" />
            </intent-filter>
        </activity>

        <activity
            android:name="uk.ac.lshtm.keppel.android.scanning.ScanActivity"
            android:exported="true"
            android:screenOrientation="portrait"
            tools:ignore="LockedOrientationActivity">
            <intent-filter>
                <action android:name="uk.ac.lshtm.keppel.android.SCAN" />
                <category android:name="android.intent.category.DEFAULT" />
            </intent-filter>
        </activity>
    </application>
</manifest>
