# Supplementary material for: Biometric linkage of longitudinally collected electronic case report forms and confirmation of subject identity: an open framework for ODK and related tools
Source: Front Digit Health. 2023 Aug 4;5:1072331. doi: 10.3389/fdgth.2023.1072331 (PMC10436742; doi:10.3389/fdgth.2023.1072331)
Supplement: Supplementary file 5 [file Datasheet5.zip › Data Sheet 5_v1/ODK_Biometrics-master/Android/app/src/main/java/uk/ac/lshtm/keppel/android/Keppel.kt]

package uk.ac.lshtm.keppel.android

import android.app.Activity
import android.app.Application
import androidx.core.content.edit
import androidx.fragment.app.Fragment
import androidx.preference.PreferenceManager.getDefaultSharedPreferences
import uk.ac.lshtm.keppel.android.scanning.ScannerFactory
import uk.ac.lshtm.keppel.android.tasks.ThreadTaskRunner
import uk.ac.lshtm.keppel.core.TaskRunner
import uk.ac.lshtm.keppel.android.scanning.scanners.DemoScannerFactory
import uk.ac.lshtm.keppel.android.scanning.scanners.MFS100ScannerFactory

class Keppel : Application() {

    var taskRunner: TaskRunner = ThreadTaskRunner()

    var availableScanners: List<ScannerFactory> = listOf(
        MFS100ScannerFactory(),
        DemoScannerFactory()
    )

    val scannerFactory: ScannerFactory
        get() {
            val sharedPreferences = getDefaultSharedPreferences(this)
            return availableScanners.first {
                it.name == sharedPreferences.getString("scanner", null)
            }
        }

    override fun onCreate() {
        super.onCreate()
        configureDefaultScanner(false)
    }

    fun configureDefaultScanner(override: Boolean) {
        val sharedPreference = getDefaultSharedPreferences(this)

        if (override || !sharedPreference.contains("scanner")) {
            sharedPreference.edit {
                putString("scanner", availableScanners[0].name)
            }
        }
    }
}

fun Activity.scannerFactory(): ScannerFactory {
    return (this.application as Keppel).scannerFactory
}

fun Activity.taskRunner(): TaskRunner {
    return (this.application as Keppel).taskRunner
}

fun Fragment.availableScanners(): List<ScannerFactory> {
    return (this.activity!!.application as Keppel).availableScanners
}
