# Supplementary material for: Biometric linkage of longitudinally collected electronic case report forms and confirmation of subject identity: an open framework for ODK and related tools
Source: Front Digit Health. 2023 Aug 4;5:1072331. doi: 10.3389/fdgth.2023.1072331 (PMC10436742; doi:10.3389/fdgth.2023.1072331)
Supplement: Supplementary file 5 [file Datasheet5.zip › Data Sheet 5_v1/ODK_Biometrics-master/Android/app/src/main/java/uk/ac/lshtm/keppel/android/scanning/ScanActivity.kt]

package uk.ac.lshtm.keppel.android.scanning

import android.os.Bundle
import android.view.View
import androidx.appcompat.app.AppCompatActivity
import androidx.lifecycle.Observer
import androidx.lifecycle.ViewModelProvider
import kotlinx.android.synthetic.main.activity_scan.*
import uk.ac.lshtm.keppel.android.R
import uk.ac.lshtm.keppel.android.scannerFactory
import uk.ac.lshtm.keppel.android.taskRunner

class ScanActivity : AppCompatActivity() {

    private lateinit var viewModel: ScannerViewModel

    override fun onCreate(savedInstanceState: Bundle?) {
        super.onCreate(savedInstanceState)
        setContentView(R.layout.activity_scan)

        viewModel = ViewModelProvider(
            this, ScannerViewModelFactory(
                scannerFactory().create(this),
                taskRunner()
            )
        ).get(ScannerViewModel::class.java)

        viewModel.scannerState.observe(this, Observer { state ->
            when (state) {
                ScannerState.DISCONNECTED -> {
                    connect_progress_bar.visibility = View.VISIBLE
                    capture_button.visibility = View.GONE
                    capture_progress_bar.visibility = View.GONE
                }

                ScannerState.CONNECTED -> {
                    connect_progress_bar.visibility = View.GONE
                    capture_button.visibility = View.VISIBLE
                    capture_progress_bar.visibility = View.GONE
                }

                ScannerState.SCANNING -> {
                    connect_progress_bar.visibility = View.GONE
                    capture_button.visibility = View.GONE
                    capture_progress_bar.visibility = View.VISIBLE
                }

                else -> {
                    // Ignore null case - not expected
                }
            }
        })

        viewModel.fingerTemplate.observe(this, Observer { template ->
            if (template != null) {
                intent.putExtra("value", template)
                setResult(RESULT_OK, intent)
                finish()
            }
        })

        capture_button.setOnClickListener {
            viewModel.capture()
        }
    }

    override fun onPause() {
        super.onPause()
        viewModel.stopCapture()
    }
}
