# Supplementary material for: Biometric linkage of longitudinally collected electronic case report forms and confirmation of subject identity: an open framework for ODK and related tools
Source: Front Digit Health. 2023 Aug 4;5:1072331. doi: 10.3389/fdgth.2023.1072331 (PMC10436742; doi:10.3389/fdgth.2023.1072331)
Supplement: Supplementary file 5 [file Datasheet5.zip › Data Sheet 5_v1/ODK_Biometrics-master/Android/app/src/main/java/uk/ac/lshtm/keppel/android/scanning/ScannerFactory.kt]

package uk.ac.lshtm.keppel.android.scanning

import android.content.Context
import uk.ac.lshtm.keppel.core.Scanner

interface ScannerFactory {

    val name: String

    fun create(context: Context): Scanner
}
