# Supplementary material for: Biometric linkage of longitudinally collected electronic case report forms and confirmation of subject identity: an open framework for ODK and related tools
Source: Front Digit Health. 2023 Aug 4;5:1072331. doi: 10.3389/fdgth.2023.1072331 (PMC10436742; doi:10.3389/fdgth.2023.1072331)
Supplement: Supplementary file 5 [file Datasheet5.zip › Data Sheet 5_v1/ODK_Biometrics-master/Android/app/src/main/java/uk/ac/lshtm/keppel/android/scanning/scanners/DemoScannerFactory.kt]

package uk.ac.lshtm.keppel.android.scanning.scanners

import android.content.Context
import android.os.Handler
import uk.ac.lshtm.keppel.android.scanning.ScannerFactory
import uk.ac.lshtm.keppel.core.Scanner

class DemoScannerFactory : ScannerFactory {

    override val name: String = "Demo Scanner"

    override fun create(context: Context): Scanner =
        DemoScanner()
}

private class DemoScanner : Scanner {

    override fun connect(onConnected: () -> Unit): Scanner {
        Handler().postDelayed(onConnected, 3000)
        return this
    }

    override fun onDisconnect(onDisconnected: () -> Unit) {

    }

    override fun captureISOTemplate(): String {
        Thread.sleep(3000)
        return "demo-finger-print-iso-template"
    }

    override fun stopCapture() {

    }

    override fun disconnect() {

    }
}
