# Supplementary material for: Biometric linkage of longitudinally collected electronic case report forms and confirmation of subject identity: an open framework for ODK and related tools
Source: Front Digit Health. 2023 Aug 4;5:1072331. doi: 10.3389/fdgth.2023.1072331 (PMC10436742; doi:10.3389/fdgth.2023.1072331)
Supplement: Supplementary file 5 [file Datasheet5.zip › Data Sheet 5_v1/ODK_Biometrics-master/Android/app/src/main/java/uk/ac/lshtm/keppel/android/scanning/scanners/MFS100ScannerFactory.kt]

package uk.ac.lshtm.keppel.android.scanning.scanners

import android.content.Context
import uk.ac.lshtm.keppel.android.scanning.ScannerFactory
import uk.ac.lshtm.keppel.core.Scanner
import uk.ac.lshtm.keppel.mantramfs100.MFS100Scanner

class MFS100ScannerFactory : ScannerFactory {

    override val name = "Mantra MFS100"

    override fun create(context: Context): Scanner = MFS100Scanner(context)
}
