# Supplementary material for: Biometric linkage of longitudinally collected electronic case report forms and confirmation of subject identity: an open framework for ODK and related tools
Source: Front Digit Health. 2023 Aug 4;5:1072331. doi: 10.3389/fdgth.2023.1072331 (PMC10436742; doi:10.3389/fdgth.2023.1072331)
Supplement: Supplementary file 5 [file Datasheet5.zip › Data Sheet 5_v1/ODK_Biometrics-master/Android/app/src/main/res/drawable/ic_usb_24dp.xml]

<vector xmlns:android="http://schemas.android.com/apk/res/android"
        android:width="24dp"
        android:height="24dp"
        android:viewportWidth="24.0"
        android:viewportHeight="24.0">
    <path
        android:fillColor="#FF000000"
        android:pathData="M15,7v4h1v2h-3V5h2l-3,-4 -3,4h2v8H8v-2.07c0.7,-0.37 1.2,-1.08 1.2,-1.93 0,-1.21 -0.99,-2.2 -2.2,-2.2 -1.21,0 -2.2,0.99 -2.2,2.2 0,0.85 0.5,1.56 1.2,1.93V13c0,1.11 0.89,2 2,2h3v3.05c-0.71,0.37 -1.2,1.1 -1.2,1.95 0,1.22 0.99,2.2 2.2,2.2 1.21,0 2.2,-0.98 2.2,-2.2 0,-0.85 -0.49,-1.58 -1.2,-1.95V15h3c1.11,0 2,-0.89 2,-2v-2h1V7h-4z"/>
</vector>
