# Supplementary material for: Biometric linkage of longitudinally collected electronic case report forms and confirmation of subject identity: an open framework for ODK and related tools
Source: Front Digit Health. 2023 Aug 4;5:1072331. doi: 10.3389/fdgth.2023.1072331 (PMC10436742; doi:10.3389/fdgth.2023.1072331)
Supplement: Supplementary file 5 [file Datasheet5.zip › Data Sheet 5_v1/ODK_Biometrics-master/Android/app/src/main/res/drawable-night/ic_code_24dp.xml]

<vector xmlns:android="http://schemas.android.com/apk/res/android"
        android:width="24dp"
        android:height="24dp"
        android:viewportWidth="24.0"
        android:viewportHeight="24.0">
    <path
        android:fillColor="#FFFFFFFF"
        android:pathData="M9.4,16.6L4.8,12l4.6,-4.6L8,6l-6,6 6,6 1.4,-1.4zM14.6,16.6l4.6,-4.6 -4.6,-4.6L16,6l6,6 -6,6 -1.4,-1.4z"/>
</vector>
