# Supplementary material for: Biometric linkage of longitudinally collected electronic case report forms and confirmation of subject identity: an open framework for ODK and related tools
Source: Front Digit Health. 2023 Aug 4;5:1072331. doi: 10.3389/fdgth.2023.1072331 (PMC10436742; doi:10.3389/fdgth.2023.1072331)
Supplement: Supplementary file 5 [file Datasheet5.zip › Data Sheet 5_v1/ODK_Biometrics-master/Android/app/src/main/res/drawable-night/ic_fingerprint_24dp.xml]

<vector xmlns:android="http://schemas.android.com/apk/res/android"
    xmlns:tools="http://schemas.android.com/tools"
    android:width="24dp"
    android:height="24dp"
    android:viewportWidth="24.0"
    android:viewportHeight="24.0">
    <path
        android:fillColor="#FFFFFFFF"
        android:pathData="M17.81,4.47c-0.08,0 -0.16,-0.02 -0.23,-0.06C15.66,3.42 14,3 12.01,3c-1.98,0 -3.86,0.47 -5.57,1.41 -0.24,0.13 -0.54,0.04 -0.68,-0.2 -0.13,-0.24 -0.04,-0.55 0.2,-0.68C7.82,2.52 9.86,2 12.01,2c2.13,0 3.99,0.47 6.03,1.52 0.25,0.13 0.34,0.43 0.21,0.67 -0.09,0.18 -0.26,0.28 -0.44,0.28zM3.5,9.72c-0.1,0 -0.2,-0.03 -0.29,-0.09 -0.23,-0.16 -0.28,-0.47 -0.12,-0.7 0.99,-1.4 2.25,-2.5 3.75,-3.27C9.98,4.04 14,4.03 17.15,5.65c1.5,0.77 2.76,1.86 3.75,3.25 0.16,0.22 0.11,0.54 -0.12,0.7 -0.23,0.16 -0.54,0.11 -0.7,-0.12 -0.9,-1.26 -2.04,-2.25 -3.39,-2.94 -2.87,-1.47 -6.54,-1.47 -9.4,0.01 -1.36,0.7 -2.5,1.7 -3.4,2.96 -0.08,0.14 -0.23,0.21 -0.39,0.21zM9.75,21.79c-0.13,0 -0.26,-0.05 -0.35,-0.15 -0.87,-0.87 -1.34,-1.43 -2.01,-2.64 -0.69,-1.23 -1.05,-2.73 -1.05,-4.34 0,-2.97 2.54,-5.39 5.66,-5.39s5.66,2.42 5.66,5.39c0,0.28 -0.22,0.5 -0.5,0.5s-0.5,-0.22 -0.5,-0.5c0,-2.42 -2.09,-4.39 -4.66,-4.39 -2.57,0 -4.66,1.97 -4.66,4.39 0,1.44 0.32,2.77 0.93,3.85 0.64,1.15 1.08,1.64 1.85,2.42 0.19,0.2 0.19,0.51 0,0.71 -0.11,0.1 -0.24,0.15 -0.37,0.15zM16.92,19.94c-1.19,0 -2.24,-0.3 -3.1,-0.89 -1.49,-1.01 -2.38,-2.65 -2.38,-4.39 0,-0.28 0.22,-0.5 0.5,-0.5s0.5,0.22 0.5,0.5c0,1.41 0.72,2.74 1.94,3.56 0.71,0.48 1.54,0.71 2.54,0.71 0.24,0 0.64,-0.03 1.04,-0.1 0.27,-0.05 0.53,0.13 0.58,0.41 0.05,0.27 -0.13,0.53 -0.41,0.58 -0.57,0.11 -1.07,0.12 -1.21,0.12zM14.91,22c-0.04,0 -0.09,-0.01 -0.13,-0.02 -1.59,-0.44 -2.63,-1.03 -3.72,-2.1 -1.4,-1.39 -2.17,-3.24 -2.17,-5.22 0,-1.62 1.38,-2.94 3.08,-2.94 1.7,0 3.08,1.32 3.08,2.94 0,1.07 0.93,1.94 2.08,1.94s2.08,-0.87 2.08,-1.94c0,-3.77 -3.25,-6.83 -7.25,-6.83 -2.84,0 -5.44,1.58 -6.61,4.03 -0.39,0.81 -0.59,1.76 -0.59,2.8 0,0.78 0.07,2.01 0.67,3.61 0.1,0.26 -0.03,0.55 -0.29,0.64 -0.26,0.1 -0.55,-0.04 -0.64,-0.29 -0.49,-1.31 -0.73,-2.61 -0.73,-3.96 0,-1.2 0.23,-2.29 0.68,-3.24 1.33,-2.79 4.28,-4.6 7.51,-4.6 4.55,0 8.25,3.51 8.25,7.83 0,1.62 -1.38,2.94 -3.08,2.94s-3.08,-1.32 -3.08,-2.94c0,-1.07 -0.93,-1.94 -2.08,-1.94s-2.08,0.87 -2.08,1.94c0,1.71 0.66,3.31 1.87,4.51 0.95,0.94 1.86,1.46 3.27,1.85 0.27,0.07 0.42,0.35 0.35,0.61 -0.05,0.23 -0.26,0.38 -0.47,0.38z"
        tools:ignore="VectorPath" />
</vector>
