# Supplementary material for: Biometric linkage of longitudinally collected electronic case report forms and confirmation of subject identity: an open framework for ODK and related tools
Source: Front Digit Health. 2023 Aug 4;5:1072331. doi: 10.3389/fdgth.2023.1072331 (PMC10436742; doi:10.3389/fdgth.2023.1072331)
Supplement: Supplementary file 5 [file Datasheet5.zip › Data Sheet 5_v1/ODK_Biometrics-master/Android/app/src/main/res/layout/activity_scan.xml]

<?xml version="1.0" encoding="utf-8"?>
<RelativeLayout xmlns:android="http://schemas.android.com/apk/res/android"
    xmlns:app="http://schemas.android.com/apk/res-auto"
    xmlns:tools="http://schemas.android.com/tools"
    android:layout_width="match_parent"
    android:layout_height="match_parent">

    <com.google.android.material.button.MaterialButton
        android:id="@+id/capture_button"
        android:layout_width="wrap_content"
        android:layout_height="wrap_content"
        android:layout_centerInParent="true"
        android:text="@string/capture"
        android:visibility="gone"
        app:icon="@drawable/ic_fingerprint_24dp" />

    <LinearLayout
        android:id="@+id/capture_progress_bar"
        android:layout_width="wrap_content"
        android:layout_height="wrap_content"
        android:layout_centerInParent="true"
        android:gravity="center_horizontal"
        android:orientation="vertical"
        android:visibility="gone">

        <ProgressBar
            android:layout_width="48dp"
            android:layout_height="48dp"
            android:indeterminate="true"
            android:indeterminateTint="?colorPrimary"
            android:visibility="visible" />

        <TextView
            style="@style/TextAppearance.MaterialComponents.Body1"
            android:layout_width="wrap_content"
            android:layout_height="wrap_content"
            android:layout_marginTop="16dp"
            android:text="@string/place_finger" />
    </LinearLayout>

    <LinearLayout
        android:id="@+id/connect_progress_bar"
        android:layout_width="wrap_content"
        android:layout_height="wrap_content"
        android:layout_centerInParent="true"
        android:gravity="center_horizontal"
        android:orientation="vertical"
        android:visibility="gone"
        tools:visibility="visible">

        <ProgressBar
            android:layout_width="48dp"
            android:layout_height="48dp"
            android:indeterminate="true"
            android:indeterminateTint="?colorPrimary"
            android:visibility="visible" />

        <TextView
            style="@style/TextAppearance.MaterialComponents.Body1"
            android:layout_width="wrap_content"
            android:layout_height="wrap_content"
            android:layout_marginTop="16dp"
            android:text="@string/connect_scanner" />
    </LinearLayout>

</RelativeLayout>
