# Supplementary material for: Biometric linkage of longitudinally collected electronic case report forms and confirmation of subject identity: an open framework for ODK and related tools
Source: Front Digit Health. 2023 Aug 4;5:1072331. doi: 10.3389/fdgth.2023.1072331 (PMC10436742; doi:10.3389/fdgth.2023.1072331)
Supplement: Supplementary file 5 [file Datasheet5.zip › Data Sheet 5_v1/ODK_Biometrics-master/Android/app/src/main/res/layout/activity_settings.xml]

<?xml version="1.0" encoding="utf-8"?>
<LinearLayout xmlns:android="http://schemas.android.com/apk/res/android"
    android:layout_width="match_parent"
    android:layout_height="match_parent"
    android:orientation="vertical">

    <com.google.android.material.appbar.AppBarLayout
        android:layout_width="match_parent"
        android:layout_height="wrap_content">

        <com.google.android.material.appbar.MaterialToolbar xmlns:app="http://schemas.android.com/apk/res-auto"
            android:id="@+id/toolbar"
            style="@style/Widget.MaterialComponents.Toolbar.Primary"
            android:layout_width="match_parent"
            android:layout_height="wrap_content"
            app:title="@string/app_name" />

    </com.google.android.material.appbar.AppBarLayout>

    <FrameLayout
        android:id="@+id/settings_container"
        android:layout_width="match_parent"
        android:layout_height="match_parent"/>

</LinearLayout>
