# Supplementary material for: Biometric linkage of longitudinally collected electronic case report forms and confirmation of subject identity: an open framework for ODK and related tools
Source: Front Digit Health. 2023 Aug 4;5:1072331. doi: 10.3389/fdgth.2023.1072331 (PMC10436742; doi:10.3389/fdgth.2023.1072331)
Supplement: Supplementary file 5 [file Datasheet5.zip › Data Sheet 5_v1/ODK_Biometrics-master/Android/app/src/main/res/values/strings.xml]

<resources>
    <string name="app_name">Keppel</string>
    <string name="capture">Capture</string>
    <string name="place_finger">Place finger on scanner</string>
    <string name="connect_scanner">Connect scanner</string>
    <string name="open_source_libraries">Open source libraries</string>
    <string name="open_source_libraries_description">Libraries used to build Keppel and their licenses</string>
    <string name="change_scanner">Change scanner</string>
    <string name="app_version">App version</string>
</resources>
