# Supplementary material for: Biometric linkage of longitudinally collected electronic case report forms and confirmation of subject identity: an open framework for ODK and related tools
Source: Front Digit Health. 2023 Aug 4;5:1072331. doi: 10.3389/fdgth.2023.1072331 (PMC10436742; doi:10.3389/fdgth.2023.1072331)
Supplement: Supplementary file 5 [file Datasheet5.zip › Data Sheet 5_v1/ODK_Biometrics-master/Android/app/src/main/res/values/theme.xml]

<?xml version="1.0" encoding="utf-8"?>
<resources>
    <style name="Theme.Keppel" parent="Theme.MaterialComponents.DayNight.NoActionBar">
        <item name="colorPrimary">@color/colorPrimary</item>
        <item name="colorPrimaryDark">@color/colorPrimaryDark</item>
        <item name="colorSecondary">@color/colorSecondary</item>

        <item name="colorOnPrimary">@color/colorOnPrimary</item>
        <item name="colorOnSecondary">@color/colorOnSecondary</item>
    </style>
</resources>
