# Supplementary material for: Biometric linkage of longitudinally collected electronic case report forms and confirmation of subject identity: an open framework for ODK and related tools
Source: Front Digit Health. 2023 Aug 4;5:1072331. doi: 10.3389/fdgth.2023.1072331 (PMC10436742; doi:10.3389/fdgth.2023.1072331)
Supplement: Supplementary file 5 [file Datasheet5.zip › Data Sheet 5_v1/ODK_Biometrics-master/Android/app/src/main/res/values-night/colors.xml]

<?xml version="1.0" encoding="utf-8"?>
<resources>
    <color name="colorPrimary">#eedd00</color>
    <color name="colorPrimaryDark">#b7ac00</color>
    <color name="colorSecondary">#14008d</color>
    <color name="colorOnPrimary">#000000</color>
    <color name="colorOnSecondary">#ffffff</color>
</resources>
