# Supplementary material for: Biometric linkage of longitudinally collected electronic case report forms and confirmation of subject identity: an open framework for ODK and related tools
Source: Front Digit Health. 2023 Aug 4;5:1072331. doi: 10.3389/fdgth.2023.1072331 (PMC10436742; doi:10.3389/fdgth.2023.1072331)
Supplement: Supplementary file 5 [file Datasheet5.zip › Data Sheet 5_v1/ODK_Biometrics-master/Android/app/src/main/res/xml/preferences.xml]

<?xml version="1.0" encoding="utf-8"?>
<PreferenceScreen xmlns:android="http://schemas.android.com/apk/res/android"
    xmlns:app="http://schemas.android.com/apk/res-auto">

    <ListPreference
        app:dialogTitle="@string/change_scanner"
        app:icon="@drawable/ic_usb_24dp"
        app:key="scanner"
        app:title="@string/change_scanner"
        app:useSimpleSummaryProvider="true" />

    <Preference
        app:enableCopying="true"
        app:key="app_version"
        app:title="@string/app_version" />

    <Preference
        app:key="open_source"
        app:summary="@string/open_source_libraries_description"
        app:title="@string/open_source_libraries" />

</PreferenceScreen>
