# Supplementary material for: Biometric linkage of longitudinally collected electronic case report forms and confirmation of subject identity: an open framework for ODK and related tools
Source: Front Digit Health. 2023 Aug 4;5:1072331. doi: 10.3389/fdgth.2023.1072331 (PMC10436742; doi:10.3389/fdgth.2023.1072331)
Supplement: Supplementary file 5 [file Datasheet5.zip › Data Sheet 5_v1/ODK_Biometrics-master/Android/build.gradle]

// Top-level build file where you can add configuration options common to all sub-projects/modules.

buildscript {
    ext.kotlin_version = '1.3.70'
    repositories {
        google()
        jcenter()
        
    }

    dependencies {
        classpath 'com.android.tools.build:gradle:3.6.1'
        classpath "org.jetbrains.kotlin:kotlin-gradle-plugin:$kotlin_version"
        classpath 'com.google.android.gms:oss-licenses-plugin:0.10.2'


        // NOTE: Do not place your application dependencies here; they belong
        // in the individual module build.gradle files
    }
}

allprojects {
    repositories {
        google()
        jcenter()
        
    }
}

task clean(type: Delete) {
    delete rootProject.buildDir
}

task check(type: GradleBuild) {
    tasks = ['lintDebug', 'testDebug', 'connectedDebugAndroidTest']
}
