# Supplementary material for: Biometric linkage of longitudinally collected electronic case report forms and confirmation of subject identity: an open framework for ODK and related tools
Source: Front Digit Health. 2023 Aug 4;5:1072331. doi: 10.3389/fdgth.2023.1072331 (PMC10436742; doi:10.3389/fdgth.2023.1072331)
Supplement: Supplementary file 5 [file Datasheet5.zip › Data Sheet 5_v1/ODK_Biometrics-master/Android/core/build.gradle]

apply plugin: 'java-library'
apply plugin: 'kotlin'

dependencies {
    implementation fileTree(dir: 'libs', include: ['*.jar'])
implementation "org.jetbrains.kotlin:kotlin-stdlib-jdk7:$kotlin_version"
}

sourceCompatibility = "7"
targetCompatibility = "7"
