# Supplementary material for: Biometric linkage of longitudinally collected electronic case report forms and confirmation of subject identity: an open framework for ODK and related tools
Source: Front Digit Health. 2023 Aug 4;5:1072331. doi: 10.3389/fdgth.2023.1072331 (PMC10436742; doi:10.3389/fdgth.2023.1072331)
Supplement: Supplementary file 5 [file Datasheet5.zip › Data Sheet 5_v1/ODK_Biometrics-master/Android/core/src/main/java/uk/ac/lshtm/keppel/core/Scanner.kt]

package uk.ac.lshtm.keppel.core

interface Scanner {

    fun connect(onConnected: () -> Unit): Scanner

    fun onDisconnect(onDisconnected: () -> Unit)

    /**
     * Captures and returns a hex encoded string of the ISO 19794-2 Template from a finger
     * placed on the scanner
     */
    fun captureISOTemplate(): String?

    fun stopCapture()

    fun disconnect()
}
