# Supplementary material for: Biometric linkage of longitudinally collected electronic case report forms and confirmation of subject identity: an open framework for ODK and related tools
Source: Front Digit Health. 2023 Aug 4;5:1072331. doi: 10.3389/fdgth.2023.1072331 (PMC10436742; doi:10.3389/fdgth.2023.1072331)
Supplement: Supplementary file 5 [file Datasheet5.zip › Data Sheet 5_v1/ODK_Biometrics-master/Android/mantramfs100/build.gradle]

apply plugin: 'com.android.library'
apply plugin: 'kotlin-android'
apply plugin: 'kotlin-android-extensions'

android {
    compileSdkVersion 29
    buildToolsVersion "29.0.2"

    defaultConfig {
        minSdkVersion 16
        targetSdkVersion 29
        versionCode 1
        versionName "1.0"

        testInstrumentationRunner "androidx.test.runner.AndroidJUnitRunner"
        consumerProguardFiles 'consumer-rules.pro'
    }

    buildTypes {
        release {
            minifyEnabled false
            proguardFiles getDefaultProguardFile('proguard-android-optimize.txt'), 'proguard-rules.pro'
        }
    }

}

dependencies {
    implementation fileTree(dir: 'libs', include: ['*.jar'])
    implementation "org.jetbrains.kotlin:kotlin-stdlib-jdk7:$kotlin_version"
    implementation 'androidx.appcompat:appcompat:1.1.0'
    implementation 'androidx.core:core-ktx:1.2.0'
    implementation project(':core')

    testImplementation 'junit:junit:4.12'
    testImplementation 'androidx.test:core:1.2.0'
    testImplementation 'org.robolectric:robolectric:4.3.1'
    testImplementation 'org.mockito:mockito-core:3.2.4'
    
    androidTestImplementation 'androidx.test.ext:junit:1.1.1'
    androidTestImplementation 'androidx.test.espresso:espresso-core:3.2.0'
}
