# Supplementary material for: Biometric linkage of longitudinally collected electronic case report forms and confirmation of subject identity: an open framework for ODK and related tools
Source: Front Digit Health. 2023 Aug 4;5:1072331. doi: 10.3389/fdgth.2023.1072331 (PMC10436742; doi:10.3389/fdgth.2023.1072331)
Supplement: Supplementary file 5 [file Datasheet5.zip › Data Sheet 5_v1/ODK_Biometrics-master/Android/mantramfs100/src/main/java/uk/ac/lshtm/keppel/mantramfs100/MFS100Scanner.kt]

package uk.ac.lshtm.keppel.mantramfs100

import android.content.Context
import com.mantra.mfs100.FingerData
import com.mantra.mfs100.MFS100
import com.mantra.mfs100.MFS100Event
import uk.ac.lshtm.keppel.core.Scanner
import uk.ac.lshtm.keppel.core.toHexString

class MFS100Scanner(private val context: Context, mfs100Provider: (MFS100Event) -> MFS100) : Scanner {

    constructor(context: Context) : this(context, ::MFS100)

    private lateinit var onConnected: () -> Unit
    private var onDisconnected: (() -> Unit)? = null

    private val mfS100 = mfs100Provider(object : MFS100Event {
        override fun OnDeviceAttached(vendorID: Int, productID: Int, hasPermission: Boolean) {
            if (!hasPermission) {
                return
            }

            if (vendorID == 1204 || vendorID == 11279) {
                if (productID == 34323) {
                    loadFirmware()

                } else if (productID == 4101) {
                    initialize()
                }
            }
        }

        override fun OnDeviceDetached() {
            onDisconnected?.invoke()
        }

        override fun OnHostCheckFailed(p0: String?) {
        }
    })

    override fun connect(onConnected: () -> Unit): Scanner {
        this.onConnected = onConnected
        mfS100.SetApplicationContext(context)
        return this
    }

    override fun onDisconnect(onDisconnected: () -> Unit) {
        this.onDisconnected = onDisconnected
    }

    override fun captureISOTemplate(): String? {
        val fingerData = FingerData()
        val result = mfS100.AutoCapture(fingerData, 10000, false)
        return if (result == 0) {
            fingerData.ISOTemplate().toHexString()
        } else {
            null
        }
    }

    override fun stopCapture() {
        mfS100.StopAutoCapture()
    }

    override fun disconnect() {
        mfS100.Dispose()
    }

    private fun initialize() {
        mfS100.Init()
        onConnected()
    }

    private fun loadFirmware() {
        mfS100.LoadFirmware()
    }
}
