# Supplementary material for: Biometric linkage of longitudinally collected electronic case report forms and confirmation of subject identity: an open framework for ODK and related tools
Source: Front Digit Health. 2023 Aug 4;5:1072331. doi: 10.3389/fdgth.2023.1072331 (PMC10436742; doi:10.3389/fdgth.2023.1072331)
Supplement: Supplementary file 5 [file Datasheet5.zip › Data Sheet 5_v1/ODK_Biometrics-master/Android/mantramfs100/src/test/java/uk/ac/lshtm/keppel/mantramfs100/MFS100ScannerTest.kt]

package uk.ac.lshtm.keppel.mantramfs100

import android.app.Application
import android.content.Context
import androidx.test.core.app.ApplicationProvider
import com.mantra.mfs100.FingerData
import com.mantra.mfs100.MFS100
import com.mantra.mfs100.MFS100Event
import org.hamcrest.MatcherAssert.assertThat
import org.hamcrest.Matchers.equalTo
import org.hamcrest.Matchers.nullValue
import org.junit.Before
import org.junit.Test
import org.junit.runner.RunWith
import org.mockito.ArgumentMatchers.any
import org.mockito.Mockito.*
import org.robolectric.RobolectricTestRunner
import uk.ac.lshtm.keppel.core.toHexString

@RunWith(RobolectricTestRunner::class)
class MFS100ScannerTest {

    private lateinit var context: Context

    @Before
    fun setup() {
        context = ApplicationProvider.getApplicationContext<Application>()
    }

    @Test
    fun connect_setsApplicationContext() {
        val mfs100 = mock(MFS100::class.java)
        val mfsScanner = MFS100Scanner(context) { mfs100 }
        mfsScanner.connect {}
        verify(mfs100).SetApplicationContext(context)
    }

    @Test
    fun wheDeviceConnected_andVendorIDIsCorrect_andProductIsOld_andHasPermission_loadsFirmware() {
        VENDOR_IDS.forEach { vendorID ->
            val mfs100 = mock(MFS100::class.java)

            var mfs100Event: MFS100Event? = null
            val mfsScanner = MFS100Scanner(context) { event ->
                mfs100Event = event
                mfs100
            }

            mfsScanner.connect {}
            mfs100Event!!.OnDeviceAttached(vendorID, OLD_DEVICE_ID, true)

            verify(mfs100).LoadFirmware()
        }
    }

    @Test
    fun wheDeviceConnected_andVendorIDIsCorrect_andProductIsUpToDate_andHasPermission_loadsFirmware() {
        VENDOR_IDS.forEach { vendorID ->
            val mfs100 = mock(MFS100::class.java)

            var mfs100Event: MFS100Event? = null
            val mfsScanner = MFS100Scanner(context) { event ->
                mfs100Event = event
                mfs100
            }

            mfsScanner.connect {}
            mfs100Event!!.OnDeviceAttached(vendorID, NEW_DEVICE_ID, true)

            verify(mfs100).Init()
        }
    }

    @Test
    fun wheDeviceConnected_andVendorIDIsCorrect_andProductIsUpToDate_andHasPermission_onConnectedListenerIsCalled() {
        VENDOR_IDS.forEach { vendorID ->
            val mfs100 = mock(MFS100::class.java)

            var mfs100Event: MFS100Event? = null
            val mfSScanner = MFS100Scanner(context) { event ->
                mfs100Event = event
                mfs100
            }

            var listenerCalled = false
            mfSScanner.connect { listenerCalled = true }
            mfs100Event!!.OnDeviceAttached(vendorID, NEW_DEVICE_ID, true)

            assertThat(listenerCalled, equalTo(true))
        }
    }

    @Test
    fun wheDeviceConnected_andVendorIDIsCorrect_andProductIsUpToDate_andDoesNotHavePermission_onConnectedListenerNotCalled() {
        val mfs100 = mock(MFS100::class.java)
        var mfs100Event: MFS100Event? = null
        val mfSScanner = MFS100Scanner(context) { event ->
            mfs100Event = event
            mfs100
        }

        var listenerCalled = false
        mfSScanner.connect { listenerCalled = true }
        mfs100Event!!.OnDeviceAttached(VENDOR_IDS[1], NEW_DEVICE_ID, false)

        assertThat(listenerCalled, equalTo(false))
    }

    @Test
    fun captureISOTemplate_whenCaptureSuccessful_returnsHexEncodedTemplate() {
        val mfs100 = mock(MFS100::class.java)
        val mfSScanner = MFS100Scanner(context) { mfs100 }

        `when`(
            mfs100.AutoCapture(
                any(FingerData::class.java),
                any(Int::class.java),
                any(Boolean::class.java)
            )
        ).then {
            val templateField = FingerData::class.java.getDeclaredField("_ISOTemplate")
            templateField.isAccessible = true

            val fingerData = it.arguments[0] as FingerData
            templateField.set(fingerData, "finger-template".toByteArray())

            0
        }

        assertThat(
            mfSScanner.captureISOTemplate(),
            equalTo("finger-template".toByteArray().toHexString())
        )
    }

    @Test
    fun captureISOTemplate_whenCaptureNotSuccessful_returnsNull() {
        val mfs100 = mock(MFS100::class.java)
        val mfSScanner = MFS100Scanner(context) { mfs100 }

        `when`(
            mfs100.AutoCapture(
                any(FingerData::class.java),
                any(Int::class.java),
                any(Boolean::class.java)
            )
        ).thenReturn(-1140)

        assertThat(mfSScanner.captureISOTemplate(), nullValue())
    }

    @Test
    fun whenDeviceDisconnected_whenOnDisconnectListener_doesNotExplode() {
        val mfs100 = mock(MFS100::class.java)

        var mfs100Event: MFS100Event? = null
        MFS100Scanner(context) { event ->
            mfs100Event = event
            mfs100
        }

        mfs100Event!!.OnDeviceDetached()
    }

    @Test
    fun whenDeviceDisconnected_onDisconnectListenerCalled() {
        val mfs100 = mock(MFS100::class.java)

        var mfs100Event: MFS100Event? = null
        val mfSScanner = MFS100Scanner(context) { event ->
            mfs100Event = event
            mfs100
        }

        var listenerCalled = false
        mfSScanner.onDisconnect { listenerCalled = true }
        mfs100Event!!.OnDeviceDetached()

        assertThat(listenerCalled, equalTo(true))
    }

    @Test
    fun disconnect_disposesMFS100() {
        val mfs100 = mock(MFS100::class.java)
        val mfSScanner = MFS100Scanner(context) { mfs100 }
        mfSScanner.disconnect()
        verify(mfs100).Dispose()
    }

    @Test
    fun stopCapture_stopsAutoCapture() {
        val mfs100 = mock(MFS100::class.java)
        val mfSScanner = MFS100Scanner(context) { mfs100 }
        mfSScanner.stopCapture()
        verify(mfs100).StopAutoCapture()
    }
}

private val VENDOR_IDS = listOf(1204, 11279) // We see 11279 for the MFS100
private const val OLD_DEVICE_ID = 34323
private const val NEW_DEVICE_ID = 4101 // This is the MFS100 product ID we see
