# Supplementary material for: Biometric linkage of longitudinally collected electronic case report forms and confirmation of subject identity: an open framework for ODK and related tools
Source: Front Digit Health. 2023 Aug 4;5:1072331. doi: 10.3389/fdgth.2023.1072331 (PMC10436742; doi:10.3389/fdgth.2023.1072331)
Supplement: Supplementary file 5 [file Datasheet5.zip › Data Sheet 5_v1/ODK_Biometrics-master/build-android-release.sh]

##!/usr/bin/env bash

set -e

pushd Android
    if [ ! -f Keystore ]; then
      echo ""
      echo "You need the Keystore file in Android/ to build a release!"
      echo ""
      exit 1
    fi

    if [ ! -f secrets.properties ]; then
      echo ""
      echo "You need the secrets.properties file in Android/ to build a release!"
      echo ""
      exit 1
    fi

    ./gradlew assembleRelease
popd

echo ""
echo "APK at Android/app/build/outputs/apk/release/app-release.apk"
