# Supplementary material for: Biometric linkage of longitudinally collected electronic case report forms and confirmation of subject identity: an open framework for ODK and related tools
Source: Front Digit Health. 2023 Aug 4;5:1072331. doi: 10.3389/fdgth.2023.1072331 (PMC10436742; doi:10.3389/fdgth.2023.1072331)
Supplement: Supplementary file 5 [file Datasheet5.zip › Data Sheet 5_v1/ODK_Biometrics-master/build-cli-release.sh]

#!/usr/bin/env sh

set -e

pushd CLI
    ./gradlew clean distZip
    mkdir -p keppel-cli
    unzip -d keppel-cli build/distributions/keppel-cli.zip
    cp assets/install.sh keppel-cli
    zip -r keppel-cli.zip keppel-cli
    rm -r keppel-cli
popd

echo ""
echo "Package at CLI/keppel-cli.zip"
