# Supplementary material for: Biometric linkage of longitudinally collected electronic case report forms and confirmation of subject identity: an open framework for ODK and related tools
Source: Front Digit Health. 2023 Aug 4;5:1072331. doi: 10.3389/fdgth.2023.1072331 (PMC10436742; doi:10.3389/fdgth.2023.1072331)
Supplement: Supplementary file 5 [file Datasheet5.zip › Data Sheet 5_v1/ODK_Biometrics-master/CLI/build.gradle]

plugins {
    id 'org.jetbrains.kotlin.jvm' version '1.3.61'
    id 'application'
}

repositories {
    jcenter()
}

dependencies {
    implementation 'com.machinezoo.sourceafis:sourceafis:3.8.1'
    implementation 'commons-codec:commons-codec:1.14'
    implementation platform('org.jetbrains.kotlin:kotlin-bom')
    implementation 'org.jetbrains.kotlin:kotlin-stdlib-jdk8'
    implementation group: 'org.slf4j', name: 'slf4j-nop', version: '1.7.30'
    implementation("com.github.ajalt:clikt:2.5.0")
    testImplementation 'org.jetbrains.kotlin:kotlin-test'
    testImplementation 'org.jetbrains.kotlin:kotlin-test-junit'
    testImplementation "com.nhaarman.mockitokotlin2:mockito-kotlin:2.2.0"
}

application {
    mainClassName = 'uk.ac.lshtm.keppel.cli.AppKt'
}
