# Supplementary material for: Biometric linkage of longitudinally collected electronic case report forms and confirmation of subject identity: an open framework for ODK and related tools
Source: Front Digit Health. 2023 Aug 4;5:1072331. doi: 10.3389/fdgth.2023.1072331 (PMC10436742; doi:10.3389/fdgth.2023.1072331)
Supplement: Supplementary file 5 [file Datasheet5.zip › Data Sheet 5_v1/ODK_Biometrics-master/CLI/settings.gradle]

/*
 * This file was generated by the Gradle 'init' task.
 *
 * The settings file is used to specify which projects to include in your build.
 *
 * Detailed information about configuring a multi-project build in Gradle can be found
 * in the user manual at https://docs.gradle.org/6.2.2/userguide/multi_project_builds.html
 */

rootProject.name = 'keppel-cli'
