# Supplementary material for: Biometric linkage of longitudinally collected electronic case report forms and confirmation of subject identity: an open framework for ODK and related tools
Source: Front Digit Health. 2023 Aug 4;5:1072331. doi: 10.3389/fdgth.2023.1072331 (PMC10436742; doi:10.3389/fdgth.2023.1072331)
Supplement: Supplementary file 5 [file Datasheet5.zip › Data Sheet 5_v1/ODK_Biometrics-master/CLI/src/main/kotlin/uk/ac/lshtm/keppel/cli/App.kt]

package uk.ac.lshtm.keppel.cli

import com.github.ajalt.clikt.core.CliktCommand
import com.github.ajalt.clikt.core.PrintHelpMessage
import com.github.ajalt.clikt.core.subcommands

fun main(args: Array<String>) {
    App(SourceAFISMatcher(), 40.0).execute(args.toList(), StdoutLogger())
}

class App(private val matcher: Matcher,
          private val defaultThreshold: Double) {
    fun execute(args: List<String>, logger: Logger) {
        class Root : CliktCommand(name = "keppel") {
            override fun run() = Unit
        }

        try {
            Root().subcommands(MatchCommand(matcher, defaultThreshold, logger)).parse(args)
        } catch (e: PrintHelpMessage) {
            logger.log(e.command.getFormattedHelp())
        } catch (e: Exception) {
            if (e.message != null) logger.log(e.message!!)
        }
    }
}

private class StdoutLogger : Logger {
    override fun log(text: String) {
        println(text)
    }
}
