# Supplementary material for: Biometric linkage of longitudinally collected electronic case report forms and confirmation of subject identity: an open framework for ODK and related tools
Source: Front Digit Health. 2023 Aug 4;5:1072331. doi: 10.3389/fdgth.2023.1072331 (PMC10436742; doi:10.3389/fdgth.2023.1072331)
Supplement: Supplementary file 5 [file Datasheet5.zip › Data Sheet 5_v1/ODK_Biometrics-master/CLI/src/main/kotlin/uk/ac/lshtm/keppel/cli/SourceAFISMatcher.kt]

package uk.ac.lshtm.keppel.cli

import com.machinezoo.sourceafis.FingerprintCompatibility.convert
import com.machinezoo.sourceafis.FingerprintMatcher
import org.apache.commons.codec.binary.Hex

class SourceAFISMatcher : Matcher {

    override fun match(one: ByteArray, two: ByteArray): Double {
        val oneTemplate = convert(Hex.decodeHex(String(one)))
        val twoTemplate = convert(Hex.decodeHex(String(two)))

        return FingerprintMatcher()
                .index(oneTemplate)
                .match(twoTemplate)
    }
}
