# Supplementary material for: Biometric linkage of longitudinally collected electronic case report forms and confirmation of subject identity: an open framework for ODK and related tools
Source: Front Digit Health. 2023 Aug 4;5:1072331. doi: 10.3389/fdgth.2023.1072331 (PMC10436742; doi:10.3389/fdgth.2023.1072331)
Supplement: Supplementary file 5 [file Datasheet5.zip › Data Sheet 5_v1/ODK_Biometrics-master/CLI/src/main/kotlin/uk/ac/lshtm/keppel/cli/Strings.kt]

package uk.ac.lshtm.keppel.cli

object Strings {
    const val PLAIN_TEXT_HELP = "Treat TEMPLATE_ONE and TEMPLATE_TWO as plain text rather than file paths"
    const val MATCH_WITH_SCORE_HELP = "Return whether templates match along with score like \"match_210.124\""
    const val MATCH_WITHOUT_SCORE_HELP = "Return whether templates match (either \"match\" or \"mismatch\")"
    const val THRESHOLD_HELP = "Threshold (score) to be used to determine whether templates are a match or mismatch"
}
