# Supplementary material for: Biometric linkage of longitudinally collected electronic case report forms and confirmation of subject identity: an open framework for ODK and related tools
Source: Front Digit Health. 2023 Aug 4;5:1072331. doi: 10.3389/fdgth.2023.1072331 (PMC10436742; doi:10.3389/fdgth.2023.1072331)
Supplement: Supplementary file 5 [file Datasheet5.zip › Data Sheet 5_v1/ODK_Biometrics-master/CLI/src/test/kotlin/uk/ac/lshtm/keppel/cli/MatchHelpTest.kt]

package uk.ac.lshtm.keppel.cli

import org.hamcrest.CoreMatchers.allOf
import org.hamcrest.CoreMatchers.containsString
import org.hamcrest.MatcherAssert.assertThat
import org.junit.Test
import uk.ac.lshtm.keppel.cli.support.FakeLogger
import uk.ac.lshtm.keppel.cli.support.FakeMatcher

class MatchHelpTest {

    private val logger = FakeLogger()
    private val matcher = FakeMatcher()

    @Test
    fun showsCommandSyntax() {
        val app = App(matcher, 10.0)
        app.execute(listOf("match", "-h"), logger)
        assertThat(logger.lines[0], containsString("Usage: keppel match [OPTIONS] TEMPLATE_ONE TEMPLATE_TWO"))
    }

    @Test
    fun showsThreshold() {
        val app = App(matcher, 12.0)
        app.execute(listOf("match", "-h"), logger)
        assertThat(logger.lines[0], containsString("12.0"))
    }

    @Test
    fun showsOptions() {
        val app = App(matcher, 10.0)
        app.execute(listOf("match", "-h"), logger)
        assertThat(logger.lines[0], allOf(containsString("-p ")))
        assertThat(logger.lines[0], allOf(containsString("-m ")))
        assertThat(logger.lines[0], allOf(containsString("-ms ")))
        assertThat(logger.lines[0], allOf(containsString("-t ")))
    }
}
