# Supplementary material for: Biometric linkage of longitudinally collected electronic case report forms and confirmation of subject identity: an open framework for ODK and related tools
Source: Front Digit Health. 2023 Aug 4;5:1072331. doi: 10.3389/fdgth.2023.1072331 (PMC10436742; doi:10.3389/fdgth.2023.1072331)
Supplement: Supplementary file 5 [file Datasheet5.zip › Data Sheet 5_v1/ODK_Biometrics-master/CLI/src/test/kotlin/uk/ac/lshtm/keppel/cli/MatchPlainTextTest.kt]

package uk.ac.lshtm.keppel.cli

import org.apache.commons.codec.binary.Hex
import org.hamcrest.CoreMatchers.equalTo
import org.hamcrest.MatcherAssert.assertThat
import org.junit.Test
import uk.ac.lshtm.keppel.cli.support.FakeLogger
import uk.ac.lshtm.keppel.cli.support.FakeMatcher

class MatchPlainTextTest {

    private val logger = FakeLogger()
    private val matcher = FakeMatcher()

    @Test
    fun logsScore() {
        val app = App(matcher, 10.0)
        app.execute(listOf("match", "-p", Hex.encodeHexString("index".toByteArray()), Hex.encodeHexString("index_210".toByteArray())), logger)
        assertThat(logger.lines, equalTo(listOf("210.0")))
    }

    @Test
    fun withOneArgument_throwsException() {
        val app = App(matcher, 10.0)

        app.execute(listOf("match", "-p", Hex.encodeHexString("index".toByteArray())), logger)
        assertThat(logger.lines, equalTo(listOf("Missing argument \"TEMPLATE_TWO\".")))
    }
}
