# Supplementary material for: Biometric linkage of longitudinally collected electronic case report forms and confirmation of subject identity: an open framework for ODK and related tools
Source: Front Digit Health. 2023 Aug 4;5:1072331. doi: 10.3389/fdgth.2023.1072331 (PMC10436742; doi:10.3389/fdgth.2023.1072331)
Supplement: Supplementary file 5 [file Datasheet5.zip › Data Sheet 5_v1/ODK_Biometrics-master/CLI/src/test/kotlin/uk/ac/lshtm/keppel/cli/support/FakeLogger.kt]

package uk.ac.lshtm.keppel.cli.support

import uk.ac.lshtm.keppel.cli.Logger

class FakeLogger : Logger {
    private val _lines: ArrayList<String> = arrayListOf()

    val lines: List<String>
        get() = _lines

    override fun log(text: String) {
        _lines.add(text)
    }
}
