# Supplementary material for: Biometric linkage of longitudinally collected electronic case report forms and confirmation of subject identity: an open framework for ODK and related tools
Source: Front Digit Health. 2023 Aug 4;5:1072331. doi: 10.3389/fdgth.2023.1072331 (PMC10436742; doi:10.3389/fdgth.2023.1072331)
Supplement: Supplementary file 5 [file Datasheet5.zip › Data Sheet 5_v1/ODK_Biometrics-master/Example_ODK_form/form.aggregate.xml]

<?xml version="1.0"?>
<h:html xmlns="http://www.w3.org/2002/xforms" xmlns:ev="http://www.w3.org/2001/xml-events" xmlns:h="http://www.w3.org/1999/xhtml" xmlns:jr="http://openrosa.org/javarosa" xmlns:odk="http://www.opendatakit.org/xforms" xmlns:orx="http://openrosa.org/xforms" xmlns:xsd="http://www.w3.org/2001/XMLSchema">
<h:head>
	<h:title>form</h:title>
	<model odk:xforms-version="1.0.0">
		<instance>
			<data id="form">
				<name/>
				<finger/>
				<meta>
					<instanceID/>
				</meta>
				</data>
				</instance>
				<bind nodeset="/data/name" type="string"/>
				<bind nodeset="/data/finger" odk:length="10000" type="string"/>
				<bind jr:preload="uid" nodeset="/data/meta/instanceID" readonly="true()" type="string"/></model></h:head><h:body><input ref="/data/name"><label>Name</label></input><input appearance="ex:uk.ac.lshtm.keppel.android.SCAN" ref="/data/finger"><label>finger</label></input></h:body></h:html>
