# Supplementary material for: Biometric linkage of longitudinally collected electronic case report forms and confirmation of subject identity: an open framework for ODK and related tools
Source: Front Digit Health. 2023 Aug 4;5:1072331. doi: 10.3389/fdgth.2023.1072331 (PMC10436742; doi:10.3389/fdgth.2023.1072331)
Supplement: Supplementary file 5 [file Datasheet5.zip › Data Sheet 5_v1/ODK_Biometrics-master/Example_ODK_form/form.xlsx]

## Sheet: survey
type	name	label	appearance	bind::odk:length
text	name	Name
text	finger	finger	ex:uk.ac.lshtm.keppel.android.SCAN	10000

## Sheet: choices
list name	name	label
