# Supplementary material for: Biometric linkage of longitudinally collected electronic case report forms and confirmation of subject identity: an open framework for ODK and related tools
Source: Front Digit Health. 2023 Aug 4;5:1072331. doi: 10.3389/fdgth.2023.1072331 (PMC10436742; doi:10.3389/fdgth.2023.1072331)
Supplement: Supplementary file 5 [file Datasheet5.zip › Data Sheet 5_v1/ODK_Biometrics-master/Example_ODK_form/form.xml]

<?xml version="1.0"?>
<h:html xmlns:ev="http://www.w3.org/2001/xml-events" xmlns:h="http://www.w3.org/1999/xhtml"
    xmlns:jr="http://openrosa.org/javarosa" xmlns:odk="http://www.opendatakit.org/xforms"
    xmlns:orx="http://openrosa.org/xforms" xmlns:xsd="http://www.w3.org/2001/XMLSchema"
    xmlns="http://www.w3.org/2002/xforms">
    <h:head>
        <h:title>finger</h:title>
        <model odk:xforms-version="1.0.0">
            <instance>
                <data id="finger">
                    <left_index />
                    <meta>
                        <instanceID />
                    </meta>
                </data>
            </instance>
            <bind nodeset="/data/left_index" type="string" />
            <bind nodeset="/data/meta/instanceID" readonly="true()" type="string"
                jr:preload="uid" />
        </model>
    </h:head>
    <h:body>
        <input appearance="ex:uk.ac.lshtm.keppel.android.SCAN" ref="/data/left_index">
            <label>Scan left index finger</label>
        </input>
    </h:body>
</h:html>
