# Supplementary material for: Biometric linkage of longitudinally collected electronic case report forms and confirmation of subject identity: an open framework for ODK and related tools
Source: Front Digit Health. 2023 Aug 4;5:1072331. doi: 10.3389/fdgth.2023.1072331 (PMC10436742; doi:10.3389/fdgth.2023.1072331)
Supplement: Supplementary file 5 [file Datasheet5.zip › Data Sheet 5_v1/ODK_Biometrics-master/import-device-sdks.sh]

##!/usr/bin/env bash

set -e

mkdir -p sdks
rm -r sdks/*

# Copy MFS100 dependencies
if [ ! -f MFS100-Android-SDK-9.0.3.2.zip ]; then
  echo ""
  echo "You need MFS100-Android-SDK-9.0.3.2.zip in the project! Download it at https://download.mantratecapp.com/Forms/UserDownload."
  echo ""
  exit 1
fi

unzip MFS100-Android-SDK-9.0.3.2.zip -d sdks/mfs100

cp sdks/mfs100/MFS100-Android-SDK-9.0.3.2/libs/mantra.mfs100.jar \
    Android/mantramfs100/libs
cp -r sdks/mfs100/MFS100-Android-SDK-9.0.3.2/jniLibs \
    Android/mantramfs100/src/main/
